# Supplementary material for: 4-Hexylresorcinol Attenuates Ethanol-Induced Hepatic and Pancreatic Injury by Modulating Metabolic Dysfunction and Endoplasmic Reticulum Stress
Source: Biomedicines. 2026 May 9;14(5):1077. doi: 10.3390/biomedicines14051077 (PMC13204918; doi:10.3390/biomedicines14051077)
Supplement: Supplementary file 1 [file biomedicines-14-01077-s001.zip]

Archive with 1 entries (1 files):
- biomedicines-4258549-supplementary.pdf
